# Supplementary material for: Antibiotic Use Prior to COVID-19 Vaccine Is Associated with Higher Risk of COVID-19 and Adverse Outcomes: A Propensity-Scored Matched Territory-Wide Cohort
Source: Vaccines (Basel). 2023 Aug 8;11(8):1341. doi: 10.3390/vaccines11081341 (PMC10459914; doi:10.3390/vaccines11081341)
Supplement: Supplementary file 1 [file vaccines-11-01341-s001.zip]

Archive with 1 entries (1 files):
- vaccines-2526342-supplementary.pdf
